# Supplementary material for: A population-based approach to integrated healthcare delivery: a scoping review of clinical care and public health collaboration
Source: BMC Public Health. 2019 Jun 7;19:708. doi: 10.1186/s12889-019-7002-z (PMC6556001; doi:10.1186/s12889-019-7002-z)
Supplement: Supplementary file 1 — Self-evaluation tool for clinical practices to identify opportunities for collaboration with public health. (XLSX 73 kb) [file 12889_2019_7002_MOESM1_ESM.xlsx]

## Sheet: Sheet1
Self-evaluation tool for clinical practices to identify opportunities for collaboration with public health
Preliminary evaluation questions:
1. What services are currently being provided by our practice?
2. What are the current health and service needs in our community and which of these framework interventions address our identified gaps?
3. Which of these interventions are useful and feasible for adoption in our practice and what are the necessary steps required to pursue collaboration through these identified interventions?
SYNERGY Combinations of resources and skills required to achieve PC-PH collaboration (Lasker, 1997).	INTERVENTION	Score (0-10)*		Specific areas for improvement (G, F, RG, SD)*
1. Coordinating healthcare services	A. Coordinate clinical services with community services (across different sites) 29-33
	B. Bring other sector's personnel (E.g. public health) to existing practice sites 31,32,34-37
	C. Establish "one-stop" centers (geographic proximity) 29,33,37-41
2. Applying a population perspective to clinical practice	A. Use and share population-based information to enhance clinical decision-making 13,29,31,36,42-45
	B. Use population-based strategies to “funnel” patients to medical care 40,43,46-52
	C. Use population-based analytic tools to enhance practice management 17,30,31,35,44,53,54
3. Identifying and addressing community health problems	A. Conduct community health assessments 17,29,31,41,45,55-57
	B. Use clinical encounters and share data to build community-wide databases 14,31,43-46,58-62
	C. Use clinical opportunities to identify and address underlying causes of health problems 14,30,32,57
4. Strengthening health promotion and health protection	A. Health promotion through education 32,34, 38,39,44,50,60,63-66
	B. Advocate for health related laws/regulations, and for disadvantaged groups 13,14,55,67
	C. Launch “Healthy Communities” Initiatives 14, 17,28,41,45,68,69
*Scoring system:
0. We are unable to evaluate the performance of this intervention based on the information currently available. 1. No activity: this intervention/service is completely undeveloped at this time. 2. Rudimentary work has been performed to improve the effectiveness of this intervention but a stronger framework and/or mandate is necessary to develop the basic foundations and to implement the programme…
*Specific areas for improvement:
“G”: governance; “F”: financing; “RG”: resource generation, including human resources, information technology and/or research and development; “SD”: service delivery.
* Adapted from 'Self-assessment tool for the evaluation of essential public health operations in the WHO European Region 2015'
References (please see reference list at end of article)
